# Supplementary material for: Perceived Health and Nutrition Concerns as Predictors of Dietary Patterns among Polish Females Aged 13–21 Years (GEBaHealth Project)
Source: Nutrients. 2017 Jun 16;9(6):613. doi: 10.3390/nu9060613 (PMC5490592; doi:10.3390/nu9060613)
Supplement: Supplementary file 1 [file nutrients-09-00613-s001.zip]

Archive with 1 entries (1 files):
- nutrients-199755-supplementary.pdf
